# Supplementary material for: SARS-CoV2 Infection Alters Tryptophan Catabolism and Phospholipid Metabolism
Source: Metabolites. 2021 Sep 28;11(10):659. doi: 10.3390/metabo11100659 (PMC8538244; doi:10.3390/metabo11100659)
Supplement: Supplementary file 1 [file metabolites-11-00659-s001.zip]

Archive with 1 entries (1 files):
- metabolites-1369346-SI.pdf
